# Supplementary material for: High-quality genome assembly and genetic transformation system of Lasiodiplodia theobromae strain LTTK16-3, a fungal pathogen of Chinese hickory
Source: Microbiol Spectr. 2024 Feb 13;12(3):e03311-23. doi: 10.1128/spectrum.03311-23 (PMC10913528; doi:10.1128/spectrum.03311-23)
Supplement: Table S3 — Bidirectional BLAST analysis of LTTK16-3 strain specific proteins in the other four Chinese hickory trunk canker related Botryosphaeria strains. [file spectrum.03311-23-s0003.xlsx]

## Sheet: Sheet1
Supplementary Table S3 : Bidirectional BLAST analysis of LTTK16-3 stain specific proteins in the other four Chinese hickory trunk canker related Botryosphaeria strains
query ID	original ID	orthologous proteins in Botryosphaeria cortices	orthologous proteins in Botryosphaeria dothidea	orthologous proteins in Botryosphaeria fabicerciana	orthologous proteins in Botryosphaeria qingyuanensis
LT_TK16_09930	jg711.t1	BCTK_00007056-RA	-	BFLG_00007884-RA	-
LT_TK16_10271	jg1002.t1	BCTK_00007056-RA	BDLA_00007957-RA	BFLG_00007883-RA	BQTK_00006646-RA
LT_TK16_09351	jg1068.t1	BCTK_00007452-RA	BDLA_00001611-RA	BFLG_00001609-RA	BQTK_00000221-RA
LT_TK16_09352	jg1068.t2	BCTK_00000228-RA	BDLA_00001611-RA	BFLG_00001609-RA	BQTK_00000221-RA
LT_TK16_06599	jg10891.t1	BCTK_00005774-RA	BDLA_00011944-RA	BFLG_00005787-RA	BQTK_00010291-RA
LT_TK16_06600	jg10891.t2	BCTK_00004671-RA	BDLA_00011944-RA	BFLG_00009990-RA	BQTK_00010291-RA
LT_TK16_09427	jg1122.t1	BCTK_00004369-RA	BDLA_00003699-RA	BFLG_00007131-RA	BQTK_00008779-RA
LT_TK16_09428	jg1122.t2	BCTK_00004369-RA	BDLA_00003699-RA	BFLG_00007131-RA	BQTK_00008779-RA
LT_TK16_07547	jg12005.t1	-	-	-	-
LT_TK16_07548	jg12005.t2	-	-	-	-
LT_TK16_07549	jg12005.t3	-	-	-	-
LT_TK16_11865	jg12461.t1	BCTK_00010702-RA	BDLA_00009296-RA	BFLG_00011634-RA	BQTK_00008674-RA
LT_TK16_11833	jg12468.t1	BCTK_00000371-RA	BDLA_00010782-RA	BFLG_00010900-RA	BQTK_00000355-RA
LT_TK16_11834	jg12468.t2	BCTK_00000371-RA	BDLA_00010782-RA	BFLG_00010900-RA	BQTK_00000355-RA
LT_TK16_11821	jg12469.t1	BCTK_00007639-RA	BDLA_00007370-RA	BFLG_00007302-RA	BQTK_00008015-RA
LT_TK16_11827	jg12485.t1	-	-	-	-
LT_TK16_11820	jg12492.t1	-	-	-	-
LT_TK16_11877	jg12500.t1	BCTK_00007639-RA	BDLA_00007370-RA	BFLG_00007302-RA	BQTK_00008015-RA
LT_TK16_11832	jg12509.t1	BCTK_00010702-RA	BDLA_00009296-RA	BFLG_00011634-RA	BQTK_00008674-RA
LT_TK16_00895	jg2752.t1	BCTK_00009111-RA	BDLA_00008870-RA	BFLG_00008136-RA	BQTK_00008285-RA
LT_TK16_10134	jg370.t1	-	-	-	-
LT_TK16_10135	jg370.t2	-	-	-	-
LT_TK16_01138	jg3715.t1	BCTK_00009111-RA	BDLA_00008870-RA	BFLG_00008136-RA	BQTK_00008285-RA
LT_TK16_01543	jg4939.t1	BCTK_00003792-RA	BDLA_00003407-RA	BFLG_00003792-RA	BQTK_00001540-RA
LT_TK16_01544	jg4939.t2	BCTK_00003792-RA	BDLA_00003407-RA	BFLG_00003792-RA	BQTK_00001540-RA
LT_TK16_05491	jg5367.t1	-	-	-	-
LT_TK16_05492	jg5367.t2	-	-	-	-
LT_TK16_09925	jg710.t1	BCTK_00007056-RA	BDLA_00007957-RA	BFLG_00007883-RA	BQTK_00006646-RA
LT_TK16_10179	jg712.t1	BCTK_00007056-RA	BDLA_00007957-RA	BFLG_00007883-RA	BQTK_00006646-RA
LT_TK16_02412	jg7471.t1	BCTK_00003766-RA	BDLA_00004307-RA	BFLG_00003765-RA	-
LT_TK16_02413	jg7471.t2	BCTK_00003766-RA	BDLA_00004307-RA	BFLG_00003765-RA	-
LT_TK16_03535	jg7833.t1	-	-	-	-
LT_TK16_03536	jg7833.t2	-	-	-	-
LT_TK16_09850	jg916.t2	BCTK_00007028-RA	BDLA_00007981-RA	BFLG_00007910-RA	BQTK_00006619-RA
LT_TK16_09851	jg916.t3	BCTK_00007028-RA	BDLA_00007981-RA	BFLG_00007910-RA	BQTK_00006619-RA
LT_TK16_10594	jg9520.t1	BCTK_00004463-RA	BDLA_00008316-RA	BFLG_00008688-RA	BQTK_00007809-RA
LT_TK16_10595	jg9520.t2	-	BDLA_00008316-RA	BFLG_00008688-RA	-
LT_TK16_11309	jg9921.t1	BCTK_00010776-RA	BDLA_00009224-RA	BFLG_00001871-RA	BQTK_00001781-RA
LT_TK16_11310	jg9921.t2	BCTK_00010776-RA	BDLA_00009224-RA	BFLG_00001871-RA	BQTK_00001781-RA
	Bidirectional BLAST analysis of orthologous proteins of 39 LTTK16-3 strain specific proteins in the other four Chinese hickory trunk canker related Botryosphaeria strains, "-" represents no orthologues.
