# Supplementary material for: High-quality genome assembly and genetic transformation system of Lasiodiplodia theobromae strain LTTK16-3, a fungal pathogen of Chinese hickory
Source: Microbiol Spectr. 2024 Feb 13;12(3):e03311-23. doi: 10.1128/spectrum.03311-23 (PMC10913528; doi:10.1128/spectrum.03311-23)
Supplement: Table S4 — GO annotation of LTTK16-3 stain specific proteins. [file spectrum.03311-23-s0004.xlsx]

## Sheet: Sheet1
Supplementary Table S4 ：GO annotation of LTTK16-3 stain specific proteins
Cluster_ID	Protein_number	GO_annotation	protein_list (query ID)	protein_list (original ID)
cluster136	4	-	LT_TK16_09925; LT_TK16_10179; LT_TK16_10271; LT_TK16_09930	jg710.t1;jg712.t1;jg1002.t1;jg711.t1;
cluster979	3	-	LT_TK16_07549; LT_TK16_07547; LT_TK16_07548	jg12005.t3;jg12005.t1;jg12005.t2;
cluster9235	2	-	LT_TK16_10594; LT_TK16_10595	jg9520.t1;jg9520.t2;
cluster9236	2	-	LT_TK16_03535; LT_TK16_03536	jg7833.t1;jg7833.t2;
cluster9237	2	-	LT_TK16_11821; LT_TK16_11877	jg12469.t1;jg12500.t1;
cluster9238	2	GO:0080147; P:root hair cell development	LT_TK16_11865; LT_TK16_11832	jg12461.t1;jg12509.t1;
cluster9239	2	GO:0035556; P:intracellular signal transduction	LT_TK16_09352; LT_TK16_09351	jg1068.t2;jg1068.t1;
cluster9240	2	-	LT_TK16_11820; LT_TK16_11827	jg12492.t1;jg12485.t1;
cluster9241	2	-	LT_TK16_10135; LT_TK16_10134	jg370.t2;jg370.t1;
cluster9242	2	-	LT_TK16_01138; LT_TK16_00895	jg3715.t1;jg2752.t1;
cluster9243	2	-	LT_TK16_11834; LT_TK16_11833	jg12468.t2;jg12468.t1;
cluster9244	2	GO:0004497; F:monooxygenase activity	LT_TK16_06599; LT_TK16_06600	jg10891.t1;jg10891.t2;
cluster9245	2	GO:0006468; P:protein phosphorylation	LT_TK16_09851; LT_TK16_09850	jg916.t3;jg916.t2;
cluster9246	2	-	LT_TK16_02412; LT_TK16_02413	jg7471.t1;jg7471.t2;
cluster9247	2	-	LT_TK16_01543; LT_TK16_01544	jg4939.t1;jg4939.t2;
cluster9248	2	-	LT_TK16_05492; LT_TK16_05491	jg5367.t2;jg5367.t1;
cluster9249	2	GO:0008654; P:phospholipid biosynthetic process	LT_TK16_09427; LT_TK16_09428	jg1122.t1;jg1122.t2;
cluster9250	2	GO:1904659; P:glucose transmembrane transport	LT_TK16_11309; LT_TK16_11310	jg9921.t1;jg9921.t2
"-" represents no enriched annotation
