# Supplementary material for: High-quality genome assembly and genetic transformation system of Lasiodiplodia theobromae strain LTTK16-3, a fungal pathogen of Chinese hickory
Source: Microbiol Spectr. 2024 Feb 13;12(3):e03311-23. doi: 10.1128/spectrum.03311-23 (PMC10913528; doi:10.1128/spectrum.03311-23)
Supplement: Table S5 — Pfam domain annotation of LTTK16-3 stain specific proteins. [file spectrum.03311-23-s0005.xlsx]

## Sheet: Sheet1
Supplementary Table S5 ：Pfam domain annotation of LTTK16-3 stain specific proteins
query ID	original ID	Description	PFAMs
LT_TK16_09930	jg711.t1	NA	-
LT_TK16_10271	jg1002.t1	-	-
LT_TK16_09351	jg1068.t1	Belongs to the protein kinase superfamily	Pkinase
LT_TK16_09352	jg1068.t2	Belongs to the protein kinase superfamily	Pkinase
LT_TK16_06599	jg10891.t1	NA
LT_TK16_06600	jg10891.t2	FAD binding domain	EPSP_synthase,FAD_binding_3
LT_TK16_09427	jg1122.t1	phosphatidylglycerol acyl-chain remodeling	NACHT
LT_TK16_09428	jg1122.t2	phosphatidylglycerol acyl-chain remodeling	NACHT
LT_TK16_07547	jg12005.t1	NA	-
LT_TK16_07548	jg12005.t2	NA	-
LT_TK16_07549	jg12005.t3	NA	-
LT_TK16_11865	jg12461.t1	Prolyl 4-hydroxylase alpha subunit homologues.	2OG-FeII_Oxy_3
LT_TK16_11833	jg12468.t1	GAL4-like Zn(II)2Cys6 (or C6 zinc) binuclear cluster DNA-binding domain	-
LT_TK16_11834	jg12468.t2	NA	-
LT_TK16_11821	jg12469.t1	Sterile alpha motif.	HMG_box,SAM_1
LT_TK16_11827	jg12485.t1	NA	-
LT_TK16_11820	jg12492.t1	NA	-
LT_TK16_11877	jg12500.t1	Sterile alpha motif.	HMG_box,SAM_1
LT_TK16_11832	jg12509.t1	Prolyl 4-hydroxylase alpha subunit homologues.	2OG-FeII_Oxy_3
LT_TK16_00895	jg2752.t1	-	-
LT_TK16_10134	jg370.t1	NA	-
LT_TK16_10135	jg370.t2	NA	-
LT_TK16_01138	jg3715.t1	-	-
LT_TK16_01543	jg4939.t1	phosphatidylglycerol acyl-chain remodeling	DUF676,TPR_10,TPR_12
LT_TK16_01544	jg4939.t2	phosphatidylglycerol acyl-chain remodeling	DUF676,TPR_10,TPR_12
LT_TK16_05491	jg5367.t1	NA	-
LT_TK16_05492	jg5367.t2	NA	-
LT_TK16_09925	jg710.t1	-	-
LT_TK16_10179	jg712.t1	-	-
LT_TK16_02412	jg7471.t1	Mitochondrial import receptor subunit Tom6, fungal	Tom6
LT_TK16_02413	jg7471.t2	Mitochondrial import receptor subunit Tom6, fungal	Tom6
LT_TK16_03535	jg7833.t1	NA	-
LT_TK16_03536	jg7833.t2	NA	-
LT_TK16_09850	jg916.t2	Domain of unknown function	Haspin_kinase
LT_TK16_09851	jg916.t3	Domain of unknown function	Haspin_kinase
LT_TK16_10594	jg9520.t1	Podospora anserina S mat genomic DNA chromosome	-
LT_TK16_10595	jg9520.t2	-	-
LT_TK16_11309	jg9921.t1	sugar transporter	Sugar_tr
LT_TK16_11310	jg9921.t2	sugar transporter	Sugar_tr
"-" represents no prediated annotation
